# Supplementary material for: The relative risk of immune checkpoint inhibitor pneumonitis in advanced non-small- cell lung cancer: Meta-analyses of controlled clinical trials
Source: PLoS One. 2024 Apr 29;19(4):e0301931. doi: 10.1371/journal.pone.0301931 (PMC11057769; doi:10.1371/journal.pone.0301931)
Supplement: S1 Data — (XLSX) [file pone.0301931.s002.xlsx]

## Sheet: Sheet1
		Any Grade						Grade 3-5
Author	Year	No.of events in the trial group	Sample size of the trial group	No.of events in the control group	Sample size of the control group	Author	Year	No.of events in the trial group	Sample size of the trial group	No.of events in the control group	Sample size of the control group
Borghaei	2015	17	287	23	268	Borghaei	2015	10	287	14	268
Brahmer	2015	6	131	0	129	Brahmer	2015	1	131	0	129
Fehrenbacher	2016	14	144	4	143	Fehrenbacher	2016	8	144	2	143
Herbst	2016	16	339	6	309	Herbst	2016	7	339	2	309
Langer	2016	1	59	0	62	Langer	2016	1	59	0	62
Reck	2016	9	154	1	150	Reck	2016	4	54	1	150
Carbone	2017	7	267	0	263	Carbone	2017	4	267	0	263
Govindan	2017	8	388	3	361	Govindan	2017	6	388	2	361
Rittmeyer	2017	6	609	0	578	Rittmeyer	2017	4	609	0	578
Barlesi	2018	2	393	14	365	Barlesi	2018	0	393	8	365
Gandhi	2018	18	404	5	202	Gandhi	2018	11	405	4	202
Hellmann	2018	9	391	3	570	Hellmann	2018	6	391	2	570
Paz-Ares	2018	18	278	6	280	Paz-Ares	2018	7	278	3	280
Mok	2019	53	636	3	615	Mok	2019	22	636	1	615
West	2019	18	473	2	232	West	2019	14	473	1	232
Wu	2019	10	337	0	156	Wu	2019	4	337	0	156
Arrieta	2020	9	40	0	38	Arrieta	2020	2	40	0	38
Jotte	2020	11	332	2	334	Jotte	2020	9	332	2	334
Herbst	2020	40	682	6	309	Herbst	2020	18	682	2	309
Nishio	2021	18	291	6	274	Nishio	2021	6	291	3	274
Sezer	2021	5	355	12	342	Sezer	2021	4	355	7	342
Zhou	2021	6	205	2	207	Zhou	2021	4	205	1	207
		Any Grade						Grade 3-5
Author	Year	No.of events in the trial group	Sample size of the trial group	No.of events in the control group	Sample size of the control group	Author	Year	No.of events in the trial group	Sample size of the trial group	No.of events in the control group	Sample size of the control group
Herbst	2016	16	339	6	309	Herbst	2016	7	339	2	309
		15	343	6	309			7	343	2	309
Hellmann	2018	9	391	3	570	Hellmann	2018	6	391	2	570
		22	576	3	570			13	576	2	570
Jotte	2020	11	332	2	334	Jotte	2020	9	332	2	334
		10	334	2	334			3	334	2	334
1. Incidence of immunosuppressant associated pneumonia in different histological types of non-small cell lung cancer.
Non squamous
		Any Grade						Grade 3-5
Author	Year	No.of events in the trial group	Sample size of the trial group	No.of events in the control group	Sample size of the control group	Author	Year	No.of events in the trial group	Sample size of the trial group	No.of events in the control group	Sample size of the control group
Borghaei	2015	17	287	23	268	Borghaei	2015	10	287	14	268
Langer	2016	1	59	0	62	Langer	2016	1	59	0	62
Gandhi	2018	18	404	5	202	Gandhi	2018	11	405	4	202
West	2019	18	473	2	232	West	2019	14	473	1	232
Zhou	2021	6	205	2	207	Zhou	2021	4	205	1	207
Nishio	2021	18	291	6	274	Nishio	2021	6	291	3	274
Squamous
		Any Grade						Grade 3-5
Author	Year	No.of events in the trial group	Sample size of the trial group	No.of events in the control group	Sample size of the control group	Author	Year	No.of events in the trial group	Sample size of the trial group	No.of events in the control group	Sample size of the control group
Brahmer	2015	6	131	0	129	Brahmer	2015	1	131	0	129
Govindan	2017	8	388	3	361	Govindan	2017	6	388	2	361
Paz-Ares	2018	18	278	6	280	Paz-Ares	2018	7	278	3	280
Jotte	2020	11	332	2	334	Jotte	2020	9	332	2	334
Non squamous and squamous
		Any Grade						Grade 3-5
Author	Year	No.of events in the trial group	Sample size of the trial group	No.of events in the control group	Sample size of the control group	Author	Year	No.of events in the trial group	Sample size of the trial group	No.of events in the control group	Sample size of the control group
Fehrenbacher	2016	14	144	4	143	Fehrenbacher	2016	8	144	2	143
Herbst	2016	16	339	6	309	Herbst	2016	7	339	2	309
Reck	2016	9	154	1	150	Reck	2016	4	54	1	150
Carbone	2017	7	267	0	263	Carbone	2017	4	267	0	263
Rittmeyer	2017	6	609	0	578	Rittmeyer	2017	4	609	0	578
Barlesi	2018	2	393	14	365	Barlesi	2018	0	393	8	365
Hellmann	2018	9	391	3	570	Hellmann	2018	6	391	2	570
Mok	2019	53	636	3	615	Mok	2019	22	636	1	615
Wu	2019	10	337	0	156	Wu	2019	4	337	0	156
Arrieta	2020	9	40	0	38	Arrieta	2020	2	40	0	38
Herbst	2020	40	682	6	309	Herbst	2020	18	682	2	309
Sezer	2021	5	355	12	342	Sezer	2021	4	355	7	342
2. Incidence of immune-associated pneumonia in monotherapy and combination therapy.
monotherapy
		Any Grade						Grade 3-5
Author	Year	No.of events in the trial group	Sample size of the trial group	No.of events in the control group	Sample size of the control group	Author	Year	No.of events in the trial group	Sample size of the trial group	No.of events in the control group	Sample size of the control group
Borghaei	2015	17	287	23	268	Borghaei	2015	10	287	14	268
Brahmer	2015	6	131	0	129	Brahmer	2015	1	131	0	129
Fehrenbacher	2016	14	144	4	143	Fehrenbacher	2016	8	144	2	143
Herbst	2016	16	339	6	309	Herbst	2016	7	339	2	309
Reck	2016	9	154	1	150	Reck	2016	4	54	1	150
Carbone	2017	7	267	0	263	Carbone	2017	4	267	0	263
Rittmeyer	2017	6	609	0	578	Rittmeyer	2017	4	609	0	578
Barlesi	2018	2	393	14	365	Barlesi	2018	0	393	8	365
Hellmann	2018	9	391	3	570	Hellmann	2018	6	391	2	570
Mok	2019	53	636	3	615	Mok	2019	22	636	1	615
Wu	2019	10	337	0	156	Wu	2019	4	337	0	156
Herbst	2020	40	682	6	309	Herbst	2020	18	682	2	309
Sezer	2021	5	355	12	342	Sezer	2021	4	355	7	342
combination therapy
		Any Grade						Grade 3-5
Author	Year	No.of events in the trial group	Sample size of the trial group	No.of events in the control group	Sample size of the control group	Author	Year	No.of events in the trial group	Sample size of the trial group	No.of events in the control group	Sample size of the control group
Langer	2016	1	59	0	62	Langer	2016	1	59	0	62
Govindan	2017	8	388	3	361	Govindan	2017	6	388	2	361
Gandhi	2018	18	404	5	202	Gandhi	2018	11	405	4	202
Paz-Ares	2018	18	278	6	280	Paz-Ares	2018	7	278	3	280
West	2019	18	473	2	232	West	2019	14	473	1	232
Arrieta	2020	9	40	0	38	Arrieta	2020	2	40	0	38
Zhou	2021	6	205	2	207	Zhou	2021	4	205	1	207
Jotte	2020	11	332	2	334	Jotte	2020	9	332	2	334
Nishio	2021	18	291	6	274	Nishio	2021	6	291	3	274
3. Incidence of immune-associated pneumonia with different expression of PD-L1.
PD-L1(+)
		Any Grade						Grade 3-5
Author	Year	No.of events in the trial group	Sample size of the trial group	No.of events in the control group	Sample size of the control group	Author	Year	No.of events in the trial group	Sample size of the trial group	No.of events in the control group	Sample size of the control group
Herbst	2016	16	339	6	309	Herbst	2016	7	339	2	309
Reck	2016	9	154	1	150	Reck	2016	4	54	1	150
Carbone	2017	7	267	0	263	Carbone	2017	4	267	0	263
Hellmann	2018	9	391	3	570	Hellmann	2018	6	391	2	570
Mok	2019	53	636	3	615	Mok	2019	22	636	1	615
Herbst	2020	40	682	6	309	Herbst	2020	18	682	2	309
Sezer	2021	5	355	12	342	Sezer	2021	4	355	7	342
PD-L1 was not distinguished
		Any Grade						Grade 3-5
Author	Year	No.of events in the trial group	Sample size of the trial group	No.of events in the control group	Sample size of the control group	Author	Year	No.of events in the trial group	Sample size of the trial group	No.of events in the control group	Sample size of the control group
Borghaei	2015	17	287	23	268	Borghaei	2015	10	287	14	268
Brahmer	2015	6	131	0	129	Brahmer	2015	1	131	0	129
Fehrenbacher	2016	14	144	4	143	Fehrenbacher	2016	8	144	2	143
Langer	2016	1	59	0	62	Langer	2016	1	59	0	62
Govindan	2017	8	388	3	361	Govindan	2017	6	388	2	361
Rittmeyer	2017	6	609	0	578	Rittmeyer	2017	4	609	0	578
Barlesi	2018	2	393	14	365	Barlesi	2018	0	393	8	365
Gandhi	2018	18	404	5	202	Gandhi	2018	11	405	4	202
Paz-Ares	2018	18	278	6	280	Paz-Ares	2018	7	278	3	280
West	2019	18	473	2	232	West	2019	14	473	1	232
Wu	2019	10	337	0	156	Wu	2019	4	337	0	156
Arrieta	2020	9	40	0	38	Arrieta	2020	2	40	0	38
Zhou	2021	6	205	2	207	Zhou	2021	4	205	1	207
Jotte	2020	11	332	2	334	Jotte	2020	9	332	2	334
Nishio	2021	18	291	6	274	Nishio	2021	6	291	3	274
4. Incidence of immune-associated pneumonia in non-small cell lung cance whether include sensitizing EGFR or ALK driver mutations.
EGFR and ALK(-)
		Any Grade						Grade 3-5
Author	Year	No.of events in the trial group	Sample size of the trial group	No.of events in the control group	Sample size of the control group	Author	Year	No.of events in the trial group	Sample size of the trial group	No.of events in the control group	Sample size of the control group
Langer	2016	1	59	0	62	Langer	2016	1	59	0	62
Reck	2016	9	154	1	150	Reck	2016	4	54	1	150
Gandhi	2018	18	404	5	202	Gandhi	2018	11	405	4	202
Mok	2019	53	636	3	615	Mok	2019	22	636	1	615
West	2019	18	473	2	232	West	2019	14	473	1	232
Wu	2019	10	337	0	156	Wu	2019	4	337	0	156
Sezer	2021	5	355	12	342	Sezer	2021	4	355	7	342
Zhou	2021	6	205	2	207	Zhou	2021	4	205	1	207
Nishio	2021	18	291	6	274	Nishio	2021	6	291	3	274
EGFR and ALK were not distinguished
		Any Grade						Grade 3-5
Author	Year	No.of events in the trial group	Sample size of the trial group	No.of events in the control group	Sample size of the control group	Author	Year	No.of events in the trial group	Sample size of the trial group	No.of events in the control group	Sample size of the control group
Borghaei	2015	17	287	23	268	Borghaei	2015	10	287	14	268
Brahmer	2015	6	131	0	129	Brahmer	2015	1	131	0	129
Fehrenbacher	2016	14	144	4	143	Fehrenbacher	2016	8	144	2	143
Herbst	2016	16	339	6	309	Herbst	2016	7	339	2	309
Carbone	2017	7	267	0	263	Carbone	2017	4	267	0	263
Govindan	2017	8	388	3	361	Govindan	2017	6	388	2	361
Rittmeyer	2017	6	609	0	578	Rittmeyer	2017	4	609	0	578
Barlesi	2018	2	393	14	365	Barlesi	2018	0	393	8	365
Hellmann	2018	9	391	3	570	Hellmann	2018	6	391	2	570
Paz-Ares	2018	18	278	6	280	Paz-Ares	2018	7	278	3	280
Arrieta	2020	9	40	0	38	Arrieta	2020	2	40	0	38
Herbst	2020	40	682	6	309	Herbst	2020	18	682	2	309
Jotte	2020	11	332	2	334	Jotte	2020	9	332	2	334
5. Incidence of immune-associated pneumonia in non-small cell lung cancer with previous systemic chemotherapy or not.
No prior chemotherapy
		Any Grade						Grade 3-5
Author	Year	No.of events in the trial group	Sample size of the trial group	No.of events in the control group	Sample size of the control group	Author	Year	No.of events in the trial group	Sample size of the trial group	No.of events in the control group	Sample size of the control group
Langer	2016	1	59	0	62	Langer	2016	1	59	0	62
Reck	2016	9	154	1	150	Reck	2016	4	54	1	150
Carbone	2017	7	267	0	263	Carbone	2017	4	267	0	263
Hellmann	2018	9	391	3	570	Hellmann	2018	6	391	2	570
Paz-Ares	2018	18	278	6	280	Paz-Ares	2018	7	278	3	280
Mok	2019	53	636	3	615	Mok	2019	22	636	1	615
West	2019	18	473	2	232	West	2019	14	473	1	232
Sezer	2021	5	355	12	342	Sezer	2021	4	355	7	342
Zhou	2021	6	205	2	207	Zhou	2021	4	205	1	207
Jotte	2020	11	332	2	334	Jotte	2020	9	332	2	334
Nishio	2021	18	291	6	274	Nishio	2021	6	291	3	274
Prior chemotherapy
		Any Grade						Grade 3-5
Author	Year	No.of events in the trial group	Sample size of the trial group	No.of events in the control group	Sample size of the control group	Author	Year	No.of events in the trial group	Sample size of the trial group	No.of events in the control group	Sample size of the control group
Borghaei	2015	17	287	23	268	Borghaei	2015	10	287	14	268
Brahmer	2015	6	131	0	129	Brahmer	2015	1	131	0	129
Fehrenbacher	2016	14	144	4	143	Fehrenbacher	2016	8	144	2	143
Herbst	2016	16	339	6	309	Herbst	2016	7	339	2	309
Govindan	2017	8	388	3	361	Govindan	2017	6	388	2	361
Rittmeyer	2017	6	609	0	578	Rittmeyer	2017	4	609	0	578
Barlesi	2018	2	393	14	365	Barlesi	2018	0	393	8	365
Gandhi	2018	18	404	5	202	Gandhi	2018	11	405	4	202
Wu	2019	10	337	0	156	Wu	2019	4	337	0	156
Arrieta	2020	9	40	0	38	Arrieta	2020	2	40	0	38
Herbst	2020	40	682	6	309	Herbst	2020	18	682	2	309
